# Supplementary material for: Hydrodeoxygenation of Oxygenates Derived from Biomass Pyrolysis Using Titanium Dioxide-Supported Cobalt Catalysts
Source: Molecules. 2023 Nov 7;28(22):7468. doi: 10.3390/molecules28227468 (PMC10673104; doi:10.3390/molecules28227468)
Supplement: Supplementary file 1 [file molecules-28-07468-s001.zip]

Archive with 1 entries (1 files):
- molecules-2660677-supplementary.pdf
